# Supplementary material for: A memory-driven auditory program ensures selective and precise vocal imitation in zebra finches
Source: Commun Biol. 2021 Sep 13;4:1065. doi: 10.1038/s42003-021-02601-4 (PMC8437935; doi:10.1038/s42003-021-02601-4)
Supplement: Supplementary file 8 — Supplementary Data 1 [file 42003_2021_2601_MOESM8_ESM.xlsx]

## Sheet: Figure 1
Fig. 1b
																											mean
		Bird ID	Family	Date	age (day)	30	32	34	36	38	40	42	44	46	48	50	52	54	56	58	60	62	64	66		mean	(46-55d)
		GReen (lG153)	WT98	2019-07-01			0	0	0	0	0.02	0.05	0.08	0.14	0.34	0.24	0.33	0.22	0.204	0.12	0.16	0.17		0.18		0.132588	0.245667
		Blue	WT98	2019-07-01		0	0	0	0	0.04	0.12	0.36	0.3	0.38	0.53	0.27	0.27	0.31	0.33	0.18	0.24	0.16	0.09	0.06		0.191579	0.348333
		MG	WT98	2019-07-01		0	0	0	0	0.1	0.28	0.27	0.34	0.22	0.34	0.56	0.13	0.11	0.176	0.23	0.16	0.18	0.14	0.02		0.171368	0.256
		GReen (Br39)	WT90	2019-07-01		0	0	0	0.14	0.08	0.13	0.15	0.23	0.24	0.21	0.31	0.2	0.25	0.18	0.09	0.16	0.1	0.1	0.13		0.142105	0.231667
		Pink (Br40)	WT90	2019-07-01		0	0	0	0.11	0.23	0.19	0.32	0.17	0.21	0.22	0.38	0.2	0.13	0.15	0.23	0.16	0.21	0.08	0.17		0.166316	0.215
		Green (pi73)	WT135	2020-02-01		0.003	0.05	0.15	0.2	0.1	0.33	0.33	0.18	0.46	0.52	0.41	0.29	0.31	0.1	0.24	0.14	0.08	0.05	0.07		0.211211	0.348333
		Green (Y227)	WT143	2020-02-01		0	0	0	0	0	0.22	0.08	0.38	0.52	0.38	0.54	0.24	0.32	0.27	0.34	0.17	0.12	0.08			0.203333	0.378333
		Pink (Y229)	WT143	2020-02-01		0	0	0	0	0	0.16	0.21	0.37	0.35	0.23	0.36	0.24	0.18	0.18	0.12	0.08	0.17	0.14			0.155	0.256667
		Green (O245)	WT140	2020-02-01		0	0	0	0.05	0	0.05	0.22	0.31	0.29	0.29	0.23	0.3	0.15	0.24	0.15	0.11	0.06	0.05	0.07		0.135263	0.25
		Blue (O243)	WT140	2020-02-01		0	0	0	0	0.23	0.25	0.46	0.39	0.39	0.21	0.28	0.32	0.25	0.21	0.21	0.14	0.19	0.16			0.205	0.276667
		Pink (O246)	WT140	2020-02-01			0	0	0	0	0	0.24	0.36	0.36	0.11	0.23	0.13	0.17	0.14	0.15	0.12	0.11	0.14	0.13		0.132778	0.19
		Green (O117)	WT80	2019-07-01		0	0	0	0	0	0.125	0.27	0.36	0.16	0.19	0.2	0.15	0.14	0.26	0.14	0.12	0.11	0.13	0.1		0.129211	0.183333
		Blue (O120)	WT80	2019-07-01		0	0	0	0	0	0.06	0.23	0.23	0.28	0.19	0.13	0.15	0.09	0.21	0.17	0.15	0.15	0.16	0.12		0.122105	0.175
		lG142	WT141	2020-05-01		0	0	0	0	0.01	0.06	0.08	0.11	0.15	0.21	0.22	0.2	0.13	0.15	0.28	0.11	0.21	0.22	0.16		0.121053	0.176667
		lG143 (GR)	WT141	2020-05-01		0.01	0.02		0.01	0.04	0.05	0.11	0.17	0.16	0.19	0.14	0.12	0.21	0.31	0.12	0.25	0.07	0.11	0.05		0.118889	0.188333
		Pu366	WT135	2020-05-01		0	0	0	0	0	0	0	0	0.05	0.08	0.14		0.09	0.13	0.07	0.26	0.13	0.14	0.22		0.0727778	0.098
		Pu368	WT135	2020-05-01		0	0	0	0	0	0	0	0	0	0	0	0.03	0.2	0.07	0.19	0.26	0.05	0.18	0.14		0.0589474	0.05
		Green (Bk914)	WT57	2019-06-01		0	0	0	0	0	0	0.1	0.18	0.42	0.31	0.36	0.2	0.16	0.15	0.19	0.15	0.26	0.14	0.11		0.143684	0.266667
		Yellow (Bk912)	WT57	2019-06-01		0	0	0	0	0	0	0	0.11	0.35	0.48	0.23	0.41	0.25	0.27	0.34	0.18	0.14	0.15	0.17		0.162105	0.331667
		Orange (Bk911)	WT57	2019-06-01		0	0	0	0	0	0	0	0.02	0.09	0.14	0.27	0.27	0.16	0.23	0.22	0.22	0.1	0.11	0.14		0.103684	0.193333
		Green (dB128)	WT67	2019-06-01		0	0.01	0.03	0.07	0.11	0.03	0.22	0.28	0.18	0.27	0.11	0.22	0.11	0.1	0			0.13	0.11		0.116471	0.165
		Blue (dB130)	WT167	2019-06-01		0	0	0	0.04	0	0.04	0.16	0.17	0.15	0.11	0.15	0.1	0.18	0.1	0.13			0.15	0.11		0.109091	0.131667
		Yellow (dB127)	WT67	2019-06-01		0.01	0.01	0.02	0.08	0	0.06	0.12	0.23	0.4	0.37	0.27	0.3	0.23	0.156	0.22	0.19	0.21	0.14	0.19		0.168737	0.287667
		Pink Y795	WT114	2020-06-01		0	0	0	0	0	0.01	0.07	0.09	0.07	0.12	0.31	0.15	0.23	0.17	0.46	0.14	0.05	0.08	0.09		0.107368	0.175
		blue Y796	WT114	2020-06-01		0	0	0	0	0	0	0	0	0.03	0.08	0.05	0.23	0.15	0.191	0.3	0.07	0	0.07	0.1		0.0668947	0.121833
		green Y797	WT114	2020-06-01		0	0	0	0.08	0	0.06	0.08	0.18	0.14	0.28	0.35	0.5	0.15	0.17	0	0	0.35	0.2	0.2		0.144211	0.265
		green (lB39)	WT142	May 2020		0	0	0.13	0.2	0.28	0.33	0.25	0.15	0.13	0.53	0.38	0.5	0.134	0.1	0.21	0.27	0.33	0.3	0.31		0.238632	0.295667
				Mean		0.00092	0.00333333	0.0126923	0.0362963	0.0451852	0.0953704	0.162222	0.19963	0.234074	0.256667	0.263704	0.237692	0.185704	0.183222	0.188889	0.1604	0.1484	0.132308	0.13125		0.140945	0.226844
		Bird ID	Family	Date	28	30	32	34	36	38	40	42	44	46	48	50	52	54	56	58	60	62	64	66	68	70
				STD		0.00269906	0.0103775	0.0375534	0.0614033	0.0810684	0.106074	0.126014	0.124174	0.141944	0.144222	0.132059	0.120554	0.0660529	0.066682	0.101426	0.0649667	0.0841962	0.0593291	0.0629225
				SEM		0.000529328	0.00203519	0.00736482	0.0120422	0.0158988	0.0208029	0.0247133	0.0243525	0.0278375	0.0282843	0.0258989	0.0236426	0.012954	0.0130774	0.0198912	0.012741	0.0165122	0.0116354	0.0123401
Fig. 1c
		age (days old)	peak
		28	0
		30	0
		32	0
		34	0
		36	0
		38	0
		40	0
		42	2
		44	3
		46	5
		48	6
		50	7
		52	4
		54	0
		56	1
		58	1
		60	2
		62	0
		64	0
		66	1
Fig. 1d
		Bird ID	age	age
			30-40 (dph)	40-50 (dph)
		GReen (Br39)	25.5	2.5
		Pink (Br40)	38.4	1.7
		Green (pi73)	33.9	7.8
		Green (Y227)	42.8	10.3
		Pink (Y229)	51.3	4.5
		Green (O245)	36.5	9.2
		Blue (O243)	47.4	11.6
		Pink (O246)	26.9	5.8
		Green (O117)	44.3	8.4
		Blue (O120)	13.9	7.3
		lG142	39.6	6.01
		lG143 (GR)	40.4	6.3
		Mean	37.6	6.7
		SD	9.98945	2.83619
		SEM	2.88371	0.818737
Fig. 1e
		Male	Mean AP		Female	Mean AP
		GReen (lG153)	0.24	0	Brown (Bk291)	0
		Blue	0.34	0.04	Purple (Sr12)	0.04
		MG	0.26	0.23	Orange (Sr13)	0.23
		GReen (Br39)	0.23	0.03	Pink (W124)	0.03
		Pink (Br40)	0.21	0.02	LG 147	0.02
		Green (pi73)	0.35	0.09	Yellow (dB152)	0.09
		Green (Y227)	0.38	0.03	Blue (Y601)	0.03
		Pink (Y229)	0.25	0.11	Pu367	0.11
		Green (O245)	0.25		Average	0.06875
		Blue (O243)	0.27		SD	0.0747257
		Pink (O246)	0.19		SEM	0.0264195
		Green (O117)	0.18
		Blue (O120)	0.17
		lG142	0.176
		lG143 (GR)	0.188
		Pu366	0.098
		Pu368	0.05
		Green (Bk914)	0.266
		Yellow (Bk912)	0.33
		Orange (Bk911)	0.19
		Green (dB128)	0.16
		Blue (dB130)	0.13
		Yellow (dB127)	0.29
		Pink Y795	0.175
		blue Y796	0.121
		green Y797	0.265
		green (lB39)	0.29
		Average	0.224037
		Sd	0.079704
		SEM	0.0150626
Fig. 1f
		Bird ID	bird1	bird2	bird3	bird4	bird5	bird6	bird7	bird8	bird9	bird10
		Approaching speed (sec)	1.45	1.23	1.85	4.3	2.3	0.87	-0.1	0.28	0.35	0.2
			0.85	0.56	4.7	0.7	2.5	0.63	-0.04	0.16	0.26	0.1
			0.91	0.21	1.1	0.22	1.8	1.4	0.03	0.03	0.12	2.08
			0.75	2.38	4.1	0.25	3.9	2.3	1.1	0.06	0.55	0.14
			3.4	0.83	3.2	3.4	3.7	4.5	0.07	2.45	1.34	0.23
			1.19	3.13	2.3	3.72	2.2	0.18	0.75	-0.11	-0.32	0.28
			0.8	0.98	0.76	1.32	0.68	1.6	2.21	0.05	-0.05	-0.17
			3.24	1.39	2.82	2.4	2.1	2.42	2.22	1.04	1.2	1.1
			2.11	2.98	1.75	2.71	1.7	2.87	4.29	2.53	3.1	2.8
			1.77	1.69	1.83	2.68	1.976	2.86	1.75	4.21	3.58	3.74
			3.89	4.21	0.53	3.18	1.08	0.74	2.61	2.17	1.86	0.75
			0.23	2.42	0.14		0.56	0.24	0.47	0.35	1.04	-0.5
			2.41	0.69	0.98		2.24	0.156		0.68	0.58	0.03
			4.57	3.36	1.63		1.69	1.04			0.79	0.66
			1.82		2.49		0.27	0.23			2.37	1.32
					0.78		2.14				1.13	0.64
					2.48		1.75				1.32	0.38
					1.82		0.16				2.04	1.62
					2.74		3.54				0.71	1.04
					2.16		2.95				1.03	0.52
					4.21		1.05				0.66	2.65
							0.88				0.68	1.58
							3.41				1.23	4.13
											0.75	0.48
												2.37
												0.05
												0.73
												0.45
												1.08
												0.45
												0.04
												-0.32
		mean of approaching speed	1.95933	1.86143	2.11286	2.26182	1.93809	1.46907	1.28	1.06923	1.09667	0.957812
		mean approaching rate	0.13	0.15	0.18	0.19	0.2	0.22	0.28	0.32	0.34	0.34

## Sheet: Figure 2
Fig. 2a
			Father tutor 0-65	Foster tutor 20-65	Tutor removal 35-45	Father tutor after 45d	Tutor song playback
			0.14	0.23	0.28	0	0.05
			0.31	0.21	0.13	0.03	0.13
			0.26	0.23	0.16	0.09	0.02
			0.35	0.25	0.26	0.01	0.04
			0.32	0.27	0.07	0.06	0.08
			0.19	0.098	0.24	0.02	0.07
			0.18	0.05	0.25	0.05	0.01
			0.17	0.21	0.18	0.01	0.09
			0.116	0.232
			0.188	0.33
			0.098	0.29
			0.05	0.16
			0.19	0.13
			0.175
			0.121
			0.165
		Mean	0.188937	0.206923	0.19625	0.03375	0.06125
		SD	0.0832414	0.0786368	0.0734725	0.0306769	0.039438
		SEM	0.0208103	0.0196592	0.0183681	0.00766922	0.0098595
Fig. 2b
			Bird ID	Approaching rate	Similarity score (average)
			Blue	0.31	68
			Pink	0.33	73
			Pu366	0.1	46
			Pu368	0.1	35
			lG142	0.13	35
			lG143	0.12	45
			Br39	0.18	62
			Br40	0.2	64
			O117	0.18	72
			O120	0.17	32
			lG153	0.16	53
			lB39	0.14	38
			lb40	0.23	37
			Y797	0.25	61
			Bk914	0.22	69
			Bk912	0.24	74
			Pi73	0.26	67
			O243	0.3	79
			O245	0.21	76
			Bk911	0.15	70
			dB128	0.12	45
			dB129	0.1	37
			dB130	0.13	49
Fig. 2c
			Father tutor 0-65	Foster tutor 20-65	Tutor removal 35-45	Father tutor after 45d	Tutor song playback
			68.2	55.7	56.7	38.4	43.8
			73.4	62.6	48.5	47.5	56.5
			54.8	64.1	51.8	57.2	50.4
			45.7	72.4	68.4	53.8	49.6
			53.5	42.6	55.7	64.3	34.7
			37.6	38.8	72.9	42.7	51.5
			61.4	79.5	60.7	51.7	62.3
			69.6	76.2	64.3	59.3	53.2
			74.9	65.8
			67.3	59.3
			70.6	78.2
			47.3
			75.8
		Mean	61.5462	63.2	59.875	51.8625	50.25
		SD	27.2238	26.7752	8.32119	8.67261	8.2668
		SEM	7.55053	8.07302	2.50893	2.61489	2.49253

## Sheet: Figure 3
Fig. 3a
				Control (8)		Agnoist(9)
				before	after	before	after
				0.17	0.15	0.25	0.71
				0.11	0.13	0.14	0.69
				0.23	0.19	0.23	0.76
				0.17	0.2	0.25	0.81
				0.13	0.11	0.21	0.83
				0.09	0.11	0.07	0.66
				0.11	0.09	0.27	0.45
				0.13	0.1	0.19	0.58
						0.24	0.75
			sum	1.14	1.08	1.85	6.24
			mean	0.1425	0.135	0.205556	0.693333
			SD	0.0452769	0.0414039	0.0640529	0.119059
			SEM	0.0160078	0.0146385	0.0226461	0.0420936
Fig. 3c
				Control (8)		Antagonist (9)
				before	after	before	after
				0.22	0.18	0.31	0.11
				0.16	0.07	0.134	0.06
				0.24	0.18	0.205	0.05
				0.18	0.21	0.214	0.08
				0.12	0.03	0.19	0.1
				0.115	0.16	0.17	0.072
				0.17	0.22	0.15	0.04
				0.145	0.17	0.131	0.06
						0.24	0.03
			sum	1.35	1.22	1.744	0.602
			mean	0.16875	0.1525	0.193778	0.0668889
			SD	0.0443001	0.0671353	0.0572162	0.0264974
			SEM	0.0156625	0.0237359	0.020229	0.00936824
Fig. 3b								Fig. 3d
		Baseline	post-Agonist								Baseline	post-antagonist
	Approaching latency (sec)	2.46	1.69							Approaching latency (sec)	4.1	4.83
		3.51	0.41								3.82	4.62
		0.11	0.33								3.58	4.21
		4.63	0.56								3.37	3.96
		2.76	0.45								3.02	3.91
		1.74	0.68								2.84	3.84
		0.53	0.23								2.77	3.88
		2.59	1.34								2.54	4.13
		1.53	0.3								2.21	3.65
		1.04	0.14								2.17	3.54
		1.83	0.34								2.11	2.46
		4.68	0.01								2.03	3.41
		4.39	0.75								3.71	3.25
		0.85	0.58								1.76	3.11
		1.18	4.75								1.55	3.13
		1.23	0.01								1.37	2.95
		3.32	1.28								1.31	1.67
		0.99	0.42								1.28	2.86
		3.04	0.18								1.24	2.81
		1.98	0.69								1.03	1.79
		2.24	0.61								1.48	2.46
		2.81	0.35								0.93	4.53
		2.04	0.53								0.85	2.26
		1.82	2.76								0.77	3.62
		4.21	0.54								1.74	2.35
		0.75	0.28								0.72	2.12
		2.43	3.38								0.54	1.97
		0.31	0.26								0.33	0.85
		2.04	0.34								0.31	2.61
		2.83	0.15								0.21	0.53
		2.08	-0.1								0.08	1.55
		3.01	-0.24								2.75	0.34
		2.21	-0.05								2.91	1.27
		3.26	-0.15								4.25	0.84
		2.14	0.25								3.75	1.09
		1.47	0.01								0.32	4.38
		1.57	0.94								1.23	0.59
		1.16	1.16								1.35
		4.25	2.03								2.69
		3.21	1.09								2.54
		2.61	2.13								2.31
		1.79	-0.14								1.01
		0.75	0.03								3.39
		2.38	1.57								1.35
		0.12	0.38								0.94
		1.36	2.03								1.23
		-0.03	1.24								0.53
		2.31	0.16								1.97
		2.67	0.78
		1.58	0.11
		0.67	-0.1
		2.48	0.27
		0.78	0.32
		3.81	0.17
		0.77	0.35
		1.83	0.25
		4.21	0.67
		0.04	0.23
		0.01	0.08
		0.06	0.35
		0.39	0.78
		1.58	0.86
		2.05	0.14
		2.96	0.21
		3.51	-0.35
		0.47	0.32
		0.84	0.02
		1.53	1.26
		-0.02	2.68
		0.58	4.32
		1.38	1.38
		4.01	1.46
		1.04	0.68
		0.54	1.23
		2.84	0.37
		1.49	0.91
		1.26	1.21
		3.01	0.37
		2.04	0.49
		3.54	1.88
		3.87	0.93
		1.49	3.16
		0.26	2.93
		0.17	1.48
		0.52	1.72
		0.96	2.33
		1.44	0.25
		0.01	2.71
		-0.02	1.18
			0.33
			3.24
			2.33
			-0.24
			-0.05
			-0.19
			0.84
			0.63
			0.01
			0.35
			1.73
			2.16
			0.36
			1.07
			-0.25
			2.85
			1.77
			2.98
			0.87
			1.06
			0.55
			0.98
			0.81
			0.26
			0.11
			2.85
			1.47
			1.73
			3.69
			0.67
			2.01
			0.51
			0.32
			0.83
			1.23
			0.19
			1.59
			0.48
			3.21
			0.01
			-0.04
			0.05
			-0.23
			0.95
			0.31
			-0.18
			0.05
			0.87
			1.15
			3.21
			0.05
			-0.02
			-0.01
			1.04
			0.81
			1.27
			2.05
			3.46
			2.27
			0.49
			1.07
			-0.28
			4.02
			2.91
			2.53
			2.38
			1.73
			1.93
			3.05
			0.03
			0.01
			-0.02
			1.07
			-0.03
			-0.31
			-0.24
			0.38
			1.56
			2.18
			-0.01
			0.56
			0.16
			0.79
			0.28
			0.77
			0.02

## Sheet: Figure 4
Fig. 4
			playback (n=5)	stranger (n=5)	female (n=5)	more (n=7)	less (n=7)
		NCM	202.4	185.5	203.1	187.5	191.9		NCM
			181.4	173.5	205.7	161.8	170.3
			204.3	189.2	190.2	184.3	181
			188.6	197.3	196.6	177.6	171.6
			192.3	203.3	180.5	170.9	173.2
						177	181.7
						178.4	185.2
		NCM	206.9	185.4	205.1	201.8	198.9
			177.7	175.6	209.4	169.1	182.1
			200.7	190.4	186.2	188.2	188.1
			190.6	195.5	194.6	188.9	177.8
			188.5	201.4	176.5	183.3	197.4
						179	185.1
						187.8	184.7
		mean pixel	193.34	189.71	194.79	181.114	183.5
		ratio (fold)	1.13789	1.15966	1.12942	1.2147	1.19891
		NFT	199.6	190.2	186.1	172.8	187.5
			177.4	187.3	189.3	161.5	174.1
			180.6	185.4	183.5	163.6	170.1
			178.2	192.7	178.4	157.2	171.5
			183.6	188.3	192.5	167.1	171.6
						169.5	192.7
						154.2	178.4
		mean pixel	183.88	188.78	185.96	163.7	177.986
		ratio (fold)	1.14205	1.11241	1.12928	1.28283	1.17987
									NF
			NCM
			1.08696	1.18598	1.08321	1.17333	1.14643
			1.21279	1.26801	1.06952	1.3597	1.29184
			1.07685	1.16279	1.15668	1.19371	1.21547
			1.16649	1.11505	1.11902	1.23874	1.28205
			1.14405	1.08214	1.21884	1.2873	1.27021
		sd	0.0565355	0.0714003	0.0603528	0.0751638	0.0606585
		sem	0.0252835	0.0319312	0.0269906	0.0336143	0.0271273
			NFT
			1.1022	1.15668	1.18216	1.27315	1.17333
			1.24014	1.17459	1.16218	1.36223	1.26364
			1.21816	1.18662	1.19891	1.34474	1.29336
			1.23457	1.14167	1.23318	1.39949	1.2828
			1.19826	1.16835	1.14286	1.31658	1.28205
		sd	0.0563332	0.0171938	0.0346902	0.0476202	0.0490878
		sdem	0.025193	0.0076893	0.0155139	0.0212964	0.0219527
			1.19867	1.16558	1.18386	1.33924	1.25904
