# Supplementary material for: A memory-driven auditory program ensures selective and precise vocal imitation in zebra finches
Source: Commun Biol. 2021 Sep 13;4:1065. doi: 10.1038/s42003-021-02601-4 (PMC8437935; doi:10.1038/s42003-021-02601-4)
Supplement: Supplementary file 9 — Supplementary Data 2 [file 42003_2021_2601_MOESM9_ESM.xlsx]

## Sheet: S1
Supplementary Figure 1
	bird ID	Approaching rate	pecking
	green	0.15	0
	MG1	0.33	0
	Blue1	0.23	0
	GReen1	0.11	0
	Blue2	0.35	0.037
	MG2	0.32	0.025
	GReen2	0.18	0
	Pink1	0.14	0.001
	Blue3	0.34	0.021
	Green4	0.41	0.023
	Green	0.43	0.034
	Pink	0.27	0.012
	Green	0.18	0.005
	Blue	0.26	0.013
	Pink	0.14	0.001
	Green	0.16	0
	Blue	0.19	0.002
	Green	0.15	0
	Yellow	0.24	0.016
	Orange	0.31	0
	Green	0.12	0.01
	Yellow	0.16	0
	average	0.27	0.008

## Sheet: S2
Supplementary Figure 2
	age	30	32	34	36	38	40	42	44	46	48	50	52	54	56	58	60	62	64
	bird 1	0	0	0	0	0	0.1	0.18	0.42	0.36	0.36	0.2	0.16	0.15	0.19	0.15	0.26	0.14	0.11
	age	30	32	34	36	38	40	42	44	46	48	50	52	54	56	58	60	62	64
	bird 2	0	0	0	0	0	0	0.11	0.35	0.48	0.23	0.41	0.25	0.27	0.34	0.18	0.14	0.15	0.13
	age	30	32	34	36	38	40	42	44	46	48	50	52	54	56	58	60	62	64
	bird 3	0	0	0	0.01	0.03	0.08	0.11	0.15	0.21	0.22	0.2	0.13	0.15	0.28	0.11	0.21	0.22	0.16
	age	30	32	34	36	38	40	42	44	46	48	50	52	54	56	58	60	62	64
	bird 4	0.02	0	0.01	0.04	0.05	0.11	0.17	0.16	0.19	0.14	0.12	0.21	0.31	0.12	0.25	0.07	0.11	0.05
	age	30	32	34	36	38	40	42	44	46	48	50	52	54	56	58	60	62	64
	bird 5	0	0	0	0	0.125	0.27	0.36	0.16	0.19	0.2	0.15	0.14	0.26	0.14	0.12	0.11	0.13	0.11
	age	30	32	34	36	38	40	42	44	46	48	50	52	54	56	58	60	62	64
	bird6	0	0	0	0	0.06	0.23	0.23	0.28	0.19	0.13	0.15	0.13	0.21	0.17	0.15	0.15	0.11	0.12

## Sheet: S3
Supplementary Figure 3a
		mean frequency of approching	singing approaching
		1.665	0.31
		0.51	0.24
		2.69	0.17
		1.04	0.16
		0.58	0.19
		1.52	0.165
		0.84	0.12
		1.89	0.26
		1.04	0.14
		0.75	0.27
		1.32	0.37
		1.09	0.32
		2.33	0.12
		0.38	0.22
		0.81	0.35
		0.74	0.2
		1.18	0.16
Supplementary Figure 3b
		mean frequency of approching	song similarity to tutor (%)
		1.665	68
		0.51	73
		2.69	46
		1.04	55
		0.58	35
		1.52	45
		0.84	62
		1.89	64
		1.04	72
		0.75	32
		1.32	53
		1.09	38
		2.33	37
		0.38	61
		0.81	69
		0.74	74
		1.18	67
Supplementary Figure 3c
			age	35	38	40	43	46	50	55	60
			bird (grey)	1.96909	2.88396	2.97628	4.80687	2.62316	4.93583	6.33247	3.64034
			bird (patterned)	3.33669	1.61678	0.746545	2.43244	0.786261	0.603632	1.24921	1.14609
			bird (Black)	4.40638	7.91094	13.8915	9.13206	13.0891	7.83296	12.9955	11.4339
Supplementary Figure 3d
		Approaching rate (%)	Proximity to tutor (%)
		15	2
		21	2.5
		27	2.8
		18	4.3
		6	4.7
		13	4.9
		16	5.2
		18	5.3
		10	5.7
		21	6.4
		13	6.5
		18	7.5
		24	8.3
		12	9.1
		19	11.5
		14	12.8
		19	13.3

## Sheet: S4
Supplementary Figure 4a
	Bird1		Bird2		Bird3		Bird4		Bird5		Bird6		Bird7		Bird8
	Baseline	post-agonist	Baseline	post-agonist	Baseline	post-agonist	Baseline	post-agonist	Baseline	post-agonist	Baseline	post-agonist	Baseline	post-agonist	Baseline	post-agonist
	2.46	2.41	4.39	0.45	2.81	0.35	0.31	0.08	3.01	2.71	2.31	2.85	3.01	0.87	3.51	4.02
	3.51	0.33	0.85	0.68	2.04	0.53	2.04	0.35	2.21	1.18	2.67	1.47	2.04	1.15	0.47	2.91
	0.11	0.56	1.18	0.23	1.82	2.76	2.83	0.78	3.26	0.33	1.58	1.73	3.54	3.21	0.84	0.53
	4.63	0.3	1.23	1.34	4.21	0.54	2.08	0.86	2.14	3.24	0.67	3.69	3.87	0.05	1.53	2.38
	2.76	0.14	3.32	0.75	0.75	0.28	1.69	0.14	1.47	2.33	2.48	0.67	1.49	-0.02	-0.02	1.73
	1.74	0.34	0.99	4.75	2.43	3.38		0.21	1.57	0.63	0.78	2.01	0.26	-0.01	0.58	1.93
	0.53	0.01	3.04	0.42		0.26		-0.35	1.16	0.01	3.81	0.51	2.17	1.04	1.38	3.05
	2.59	2.58	1.98	0.61		0.34		0.32	4.25	0.35	0.77	0.32	1.52	0.81	4.01	0.03
	1.53	0.01	2.24	2.03		0.15		0.02	3.21	1.73	1.83	0.83	0.96	1.27	1.04	0.01
	1.04	1.28		1.24		-0.1		1.26	2.61	2.16	4.21	1.23	1.44	0.05	0.54	-0.02
	1.83	1.18		0.16		-0.24		2.68	1.79	0.36	0.04	0.19	1.01	3.46	2.84	1.07
	4.68	1.69		0.78		0.94		4.32		1.07	0.01	1.59	-0.02	0 .27	1.49	-0.03
		-0.05		2.93		1.16		1.38		2.85	0.06	0.48		0.49	1.26	-0.31
		-0.15		1.48		2.03		1.46		0.87	0.39	3.21		1.37		-0.24
		1.25				1.09		0.68		1.06	1.58	0.01		-0.28		0.38
		0.01				2.13		1.23		0.55	2.05	-0.04		0.75		1.56
						-0.14		0.37		0.98	2.96	0.05		2.38		2.18
						0.03		0.91		0.81		-0.23		0.12		-0.01
						1.57		1.21		0.26		0.95		1.1		0.56
						0.38		0.37		0.11		0.31		-0.03		0.16
						0.11		0.49				-0.18		0.24		-0.34
						-0.1		1.88				0.05		-0.1		0.28
						0.27		0.93						0.33		0.17
						0.32		3.16						0.04		0.02
						0.17		1.72								0.32
						0.35		2.33								-0.04
						0.25		0.25								0.78
						0.67		1.72
						0.23		2.33
						-0.19		0.25
								-0.24
								-0.05
								0.84
								1.77
								2.98
								-0.25
Supplementary Figure 4b
			n=9
		Time (minute)	-30	20	40	60	120
			0.04	0.37	0.43	0.49	0.37
			0.19	0.67	0.64	0.63	0.43
			0.15	0.64	0.74	0.61	0.31
			0.23	0.84	0.68	0.52	0.33
			0.22	0.59	0.88	0.45	0.26
			0.21	0.63	0.78	0.58	0.15
			0.33	0.52	0.56	0.33	0.41
			0.09	0.71	0.85	0.38	0.203
			0.25	0.66	0.78	0.42	0.34
			0.19	0.625556	0.704444	0.49	0.311444
			0.0867468	0.129529	0.143885	0.104403	0.0927566
			0.0289156	0.0431764	0.0479615	0.034801	0.0309189
			n=9
		Time (minute)	-30	20	40	60	120
			0.11	0.07	0.01	0.04	0.08
			0.23	0.18	0.04	0.03	0.06
			0.15	0.09	0.02	0.06	0.09
			0.17	0.06	0.05	0.04	0.04
			0.28	0.14	0.08	0.11	0.15
			0.09	0.03	0.03	0.04	0.06
			0.19	0.08	0.07	0.08	0.07
			0.24	0.13	0.09	0.12	0.17
			0.12	0.04	0.11	0.05	0.09
			-30	20	40	60	120
		mean	0.175556	0.0911111	0.0555556	0.0633333	0.09
		Sd	0.0648288	0.0496096	0.0339526	0.0327872	0.0430116
		sem	0.0216096	0.0165365	0.0113175	0.0109291	0.0143372
